# Supplementary material for: α‑Aminoboronic Acid Moieties in Boro Dipeptides Modulate Proteasome Subunit Selectivity and Provide Access to Compounds with Potent Anticancer and Anti-Inflammatory Activity
Source: J Med Chem. 2025 Dec 4;68(24):26405–17. doi: 10.1021/acs.jmedchem.5c02548 (PMC12751025; doi:10.1021/acs.jmedchem.5c02548)
Supplement: Supplementary file 2 [file jm5c02548_si_002.csv]

		Inhibitory potencies against all subunits of the human cCP and iCP (IC50 (nM))						cytotoxic effects (% of control)																											Effect on secretion of cytokines in LPS-stimulated PBMCs					Inhibitory potencies against all subunits of the human cCP and iCP (IC50 (uM))						Inhibitory potencies against β5 subunit in PBMCs (IC50 (nM))	Dose-response curves of inflammatory cytokine release in LPS-stimulated PBMCs
								MM.1S			THP-1			RAJI			MOLT-4			MCF-7			MDA-MB-231			Hep-G2			PBMC			HUVEC			IL-1	IL-6	IL-8	IL-10	TNFalpha	β1c	β1i	β2c	β2i	β5c	β5i		IL-1	IL-6	IL-8
Compound	SMILE	β1c	β1i	β2c	β2i	β5c	β5i	250 nM	50 nM	10 nM	250 nM	50 nM	10 nM	250 nM	50 nM	10 nM	250 nM	50 nM	10 nM	250 nM	50 nM	10 nM	250 nM	50 nM	10 nM	250 nM	50 nM	10 nM	250 nM	50 nM	10 nM	250 nM	50 nM	10 nM
5a	O=C(N[C@H](C(N[C@@H](C1=CC=CC=C1)B(O)O)=O)CC2=CC=CC=C2)C3=CN=CC=N3	NA	746	NA	NA	12800	220
5b	O=C(N[C@H](C(N[C@@H](C1=CC=C(C)C=C1)B(O)O)=O)CC2=CC=CC=C2)C3=CN=CC=N3	545	42	NA	9800	712	32	20-39	80-100	80-100	40-59	80-100	80-100	0-19	80-100	80-100	0-19	80-100	80-100	60-79	80-100	80-100	80-100	80-100	80-100	80-100	80-100	80-100	graph	graph	graph	graph	graph	graph	x	x	x	x	x
5c	O=C(N[C@H](C(N[C@@H](C1=CC=C(F)C=C1)B(O)O)=O)CC2=CC=CC=C2)C3=CN=CC=N3	526	38	NA	NA	225	32	20-39	20-39	80-100	0-19	60-79	80-100	0-19	80-100	80-100	20-39	40-59	80-100	40-59	80-100	80-100	60-79	80-100	80-100	40-59	80-100	80-100	graph	graph	graph	graph	graph	graph	x	x	x	x	x
5d	O=C(N[C@H](C(N[C@@H](C1=CC=C(Cl)C=C1)B(O)O)=O)CC2=CC=CC=C2)C3=CN=CC=N3	897	17	1847	74500	114	3
5e	O=C(N[C@H](C(N[C@@H](C1=CC=C(OC)C=C1)B(O)O)=O)CC2=CC=CC=C2)C3=CN=CC=N3	1337	40	79000	10400	402	15
5f	O=C(N[C@H](C(N[C@@H](C1=CC(C(OCC)=O)=CC=C1)B(O)O)=O)CC2=CC=CC=C2)C3=CN=CC=N3	NA	22400	NA	NA	3300	1300
5g	O=C(N[C@H](C(N[C@@H](C1=CC=C(OCO2)C2=C1)B(O)O)=O)CC3=CC=CC=C3)C4=CN=CC=N4	315	201	45000	8600	183	18
5h	O=C(N[C@H](C(N[C@@H](C1=CC=C(C2=CC=CC=C2)C=C1)B(O)O)=O)CC3=CC=CC=C3)C4=CN=CC=N4	1308	270	NA	260	12	24
5i	O=C(N[C@H](C(N[C@@H](CC1=CC=CC=C1)B(O)O)=O)CC2=CC=CC=C2)C3=CN=CC=N3	235	54	4900	3400	54	17
5j	O=C(N[C@H](C(N[C@@H](CC)B(O)O)=O)CC1=CC=CC=C1)C2=CN=CC=N2	21	2	3400	1278	11	19	20-39	60-79	80-100	20-39	80-100	80-100	0-19	60-79	80-100	20-39	60-79	80-100	40-59	80-100	80-100	60-79	80-100	80-100	20-39	40-59	60-79	graph	graph	graph	graph	graph	graph	x	x	x	x	x
5k	O=C(N[C@H](C(N[C@@H](C1CC1)B(O)O)=O)CC2=CC=CC=C2)C3=CN=CC=N3	827	172	440	499	5	9	20-39	20-39	80-100	0-19	40-59	80-100	0-19	20-39	80-100	20-39	20-39	80-100	40-59	80-100	80-100	80-100	80-100	80-100	20-39	60-79	60-79	graph	graph	graph	graph	graph	graph	x	x	x	x	x
5l	O=C(N[C@H](C(N[C@@H](C1CCCC1)B(O)O)=O)CC2=CC=CC=C2)C3=CN=CC=N3	18	3	37400	1000	44	58	0-19	20-39	80-100	0-19	60-79	80-100	0-19	60-79	80-100	20-39	20-39	80-100	40-59	80-100	80-100	40-59	60-79	80-100	20-39	60-79	60-79	graph	graph	graph	graph	graph	graph	x	x	x	x	x							3.9	x	x	x
bortezomib	O=C(N[C@@H](CC1=CC=CC=C1)C(N[C@@H](CC(C)C)B(O)O)=O)C2=NC=CN=C2	10	2	1300	490	2	1	20-39	20-39	80-100	0-19	0-19	0-19	0-19	0-19	0-19	0-19	0-19	20-39	20-39	20-39	40-59	20-39	20-39	40-59	20-39	20-39	60-79	graph	graph	graph	graph	graph	graph	x	x	x	x	x	0.010	0.002	1.3	0.49	0.002	0.001	6.4	x	x	x
M3258	O=C(N[C@@H](CC1=COC2=C1C=CC=C2)B(O)O)[C@H]3[C@@H]4CC[C@@H](O4)C3							80-100	80-100	80-100	80-100	80-100	80-100	80-100	80-100	80-100	80-100	80-100	80-100	80-100	80-100	80-100	80-100	80-100	80-100	80-100	60-79	60-79	graph	graph	graph	graph	graph	graph	x	x	x	x	x	> 30	> 30	> 30	> 30	2.519	0.0041
DPLG3	FC(C=C1)=CC=C1C[C@@H](C(NCC2=CC=CC3=C2C=CC=C3)=O)NC([C@H](CC(NOC(C)(C)C)=O)NC(CCC4=CC=CC=C4)=O)=O							60-79	80-100	80-100	80-100	80-100	80-100	80-100	80-100	80-100	80-100	80-100	80-100	80-100	80-100	80-100	80-100	80-100	80-100	80-100	60-79	60-79	graph	graph	graph	graph	graph	graph	x	x	x	x	x	> 33.3	> 33.3	> 33.3	> 33.3	32.5	0.0045
KZR-504	O=C1C=CC=C(C(N[C@@H](CO)C(N[C@@H](CC2=CC=CC=C2)C([C@@]3(C)CO3)=O)=O)=O)N1							80-100	80-100	80-100	80-100	80-100	80-100	80-100	80-100	80-100	80-100	80-100	80-100	80-100	80-100	80-100	60-79	80-100	80-100	60-79	60-79	60-79	graph	graph	graph	graph	graph	graph	x	x	x	x	x	46.35	0.051	> 250	> 250	6.9	4.3
ML604440	O=C(NC(C)(C)C(N[C@@H](CC(C)C)B(O)O)=O)C1=CC=CC=C1C(F)(F)F							60-79	80-100	80-100	80-100	80-100	80-100	80-100	80-100	80-100	80-100	80-100	80-100	80-100	80-100	80-100	60-79	80-100	80-100	60-79	60-79	60-79	graph	graph	graph	graph	graph	graph	x	x	x	x	x	n.r.	0.0125	n.r.	n.r.	> 1	> 1
Lu-002i	C[C@]1(OC1)C([C@H](CC2CCCC3C2CCCC3)NC([C@H](CC4=CC=C(OC)C=C4)NC([C@H](C)NC(CN5CCOCC5)=O)=O)=O)=O							60-79	80-100	80-100	80-100	80-100	80-100	80-100	80-100	80-100	80-100	80-100	80-100	80-100	80-100	80-100	80-100	80-100	80-100	80-100	80-100	80-100	graph	graph	graph	graph	graph	graph	x	x	x	x	x	> 100	> 100	12.1	0.18	> 100	> 100
KZR-616	C[C@]1(OC1)C([C@H](CC2=CCCC2)NC([C@H]([C@H](O)C3=CC=C(OC)C=C3)NC([C@H](C)NC(CN4CCOCC4)=O)=O)=O)=O							20-39	60-79	80-100	0-19	80-100	80-100	20-39	80-100	80-100	0-19	60-79	80-100	40-59	80-100	80-100	40-59	60-79	60-79	80-100	80-100	80-100	graph	graph	graph	graph	graph	graph	x	x	x	x	x	> 10.6	0.131	0.604	0.623	0.688	0.039
ONX-0914	C[C@]1(OC1)C([C@H](CC2=CC=CC=C2)NC([C@H](CC3=CC=C(OC)C=C3)NC([C@H](C)NC(CN4CCOCC4)=O)=O)=O)=O							20-39	80-100	80-100	60-79	80-100	80-100	20-39	80-100	80-100	20-39	80-100	80-100	80-100	80-100	80-100	80-100	80-100	80-100	60-79	80-100	80-100	graph	graph	graph	graph	graph	graph	x	x	x	x	x	> 10	0.46	1.1	0.59	0.054	0.0057
Carfilzomib	C[C@]1(OC1)C([C@H](CC(C)C)NC([C@H](CC2=CC=CC=C2)NC([C@H](CC(C)C)NC([C@H](CCC3=CC=CC=C3)NC(CN4CCOCC4)=O)=O)=O)=O)=O							20-39	20-39	20-39	0-19	20-39	80-100	0-19	0-19	0-19	0-19	0-19	20-39	20-39	40-59	80-100	20-39	20-39	40-59	20-39	20-39	60-79	graph	graph	graph	graph	graph	graph	x	x	x	x	x	0.013	0.069	0.043	0.013	0.0021	0.0032
[truncated: 11 more columns]
